# Supplementary material for: Rabphilin-3A Drives Structural Modifications of Dendritic Spines Induced by Long-Term Potentiation
Source: Cells. 2022 May 11;11(10):1616. doi: 10.3390/cells11101616 (PMC9139176; doi:10.3390/cells11101616)
Supplement: Supplementary file 1 [file cells-11-01616-s001.zip]

Archive with 1 entries (1 files):
- cells-1711911-supplementary.pdf
